# Supplementary material for: Bioaccessibility of Tocols in Commercial Maize Hybrids Determined by an In Vitro Digestion Model for Poultry
Source: Molecules. 2023 Jun 27;28(13):5015. doi: 10.3390/molecules28135015 (PMC10343796; doi:10.3390/molecules28135015)
Supplement: Supplementary file 1 [file molecules-28-05015-s001.zip]

Archive with 1 entries (1 files):
- molecules-2469233-supplementary.xlsx
