# Supplementary material for: Bioaccessibility of Tocols in Commercial Maize Hybrids Determined by an In Vitro Digestion Model for Poultry
Source: Molecules. 2023 Jun 27;28(13):5015. doi: 10.3390/molecules28135015 (PMC10343796; doi:10.3390/molecules28135015)
Supplement: Supplementary file 1 [file molecules-28-05015-s001.zip › molecules-2469233-supplementary.xlsx]

## Sheet: List1
Group			αTP	α-tocopherol
G1	<25		γTP	γ-tocopherol
G2	25-30		δTP	δ-tocopherol
G3	30-35		αTT	α-tocotrienol
G4	35-40		γTT	γ-tocotrienol
G5	40-45
G6	>45
Hybrid		Content in maize hybrids (µg/g)						Content in digesta (µg/g)						Content in digesta expressed as %, g of degestible tocols/g of tocols in maize hybrids						Content of bioaccessible tocols (µg/g)						Content of bioaccessible tocols expressed as %, g of bioaccessible tocols/g of tocols in maize hybrids
		αTP	γTP	δTP	αTT	γTT	total tocols	αTP	γTP	δTP	αTT	γTT	total tocols	αTP	γTP	δTP	αTT	γTT	total tocols	αTP	γTP	δTP	αTT	γTT	total tocols	αTP	γTP	δTP	αTT	γTT	total tocols
G1	<25
1		3.72175	12.1039	0.425564	0.674827	2.31661	19.2427	1.765	8.03189	0.337196	0.447851	1.43554	12.0175	47.4239	66.3578	79.2352	66.3653	61.9674	62.4523	1.67134	7.20169	0.0978663	0.454987	1.31782	10.7437	44.9072	59.4988	22.9969	67.4228	56.8858	55.8327
2		3.13918	15.8511	0.161045	0.966413	1.60428	21.722	2.32334	12.1495	0	0.440647	1.1875	16.101	74.0109	76.648	0	45.5961	74.0206	74.1231	1.89595	10.5167	0	0.356814	0.864705	13.6342	60.3965	66.3472	0	36.9215	53.8998	62.7669
3		4.31456	15.7718	0.205271	0.663994	0.816756	21.7724	2.32034	9.70131	0	0.39863	0.785017	13.2053	53.7793	61.5104	0	60.0352	96.1141	60.6515	2.35771	9.05668	0	0.375123	0.754557	12.5441	54.6454	57.4232	0	56.4949	92.3847	57.6145
4		4.28656	16.1021	0.312788	0.772486	1.60187	23.0758	1.79247	8.39929	0	0.486286	0.868507	11.5466	41.8161	52.1628	0	62.9508	54.2183	50.0376	1.73418	6.87706	0	0.358593	0.826009	9.79584	40.4561	42.7092	0	46.4206	51.5653	42.4508
5		2.5171	18.5141	0.306153	0.699122	1.62919	23.6656	1.33708	8.97919	0.294346	0.488461	0.8615	11.9606	53.1198	48.4993	96.1434	69.8678	52.879	50.5398	0	8.28246	0.257493	0.215201	0.809929	9.56508	0	44.736	84.1061	30.7816	49.7136	40.4176
6		2.83769	18.0846	0.692927	0.937577	1.22668	23.7795	1.79453	10.0969	0.621875	0.432797	1.06913	14.0152	63.2391	55.8314	89.746	46.1612	87.1561	58.9382	1.01255	8.56852	0.504552	0.400529	1.0315	11.5177	35.6824	47.3801	72.8146	42.7196	84.0887	48.4352
7		6.4592	14.6534	0.482383	1.39699	0.988601	23.9806	3.88436	13.5567	0	0.509945	0.76242	18.7134	60.1369	92.5156	0	36.503	77.1211	78.0357	3.6006	11.5009	0	0.440025	0.549541	16.091	55.7438	78.4858	0	31.498	55.5877	67.1002
G2	25-30
8		2.72483	21.8158	0.783998	1.18095	2.97101	29.4766	0	7.74792	0.738303	0.105583	1.26833	9.86014	0	35.5152	94.1714	8.94048	42.6903	33.4508	0	6.88647	0.596399	0	1.17893	8.66179	0	31.5664	76.0715	0	39.6811	29.3854
9		1.77435	20.0447	0.472008	1.11014	2.60028	26.0015	1.61832	8.15298	0.437775	0.365354	1.18775	11.7622	91.2064	40.6739	92.7474	32.9107	45.6778	45.2365	1.62056	8.69293	0.423012	0.349334	0.824466	11.9103	91.3325	43.3677	89.6198	31.4677	31.7069	45.8062
10		3.56712	17.7496	0.83179	0.776975	2.79339	25.7189	1.83751	9.98357	0.707631	0	1.61507	14.1438	51.5123	56.2468	85.0733	0	57.8175	54.9938	1.75285	7.37168	0.696167	0	1.34615	11.1669	49.1391	41.5316	83.695	0	48.1907	43.4189
11		2.64423	21.8544	0.405418	0.834169	2.15697	27.8952	1.70758	14.0441	0.390863	0.366221	1.45435	17.9631	64.5777	64.2621	96.4099	43.9025	67.426	64.3951	1.68585	12.0877	0.272124	0.301343	1.10741	15.4544	63.7557	55.31	67.1218	36.1249	51.3411	55.4017
12		2.75136	21.7019	0.515965	0.586225	1.986	27.5414	1.74171	12.4279	0.485535	0.240411	1.46766	16.3632	63.3035	57.2663	94.1022	41.01	73.9003	59.413	1.41245	11.6776	0.423881	0.231264	1.30009	15.0453	51.3363	53.8092	82.153	39.4498	65.4629	54.6279
13		2.43988	21.161	0.691766	0.59651	2.84165	27.7308	1.36554	9.23391	0.568427	0.310342	1.2913	12.7695	55.9673	43.6365	82.1704	52.0262	45.4419	46.0482	0.72227	7.99574	0.542	0.264281	1.18801	10.7123	29.6027	37.7854	78.3501	44.3044	41.8071	38.6297
14		2.1054	23.951	0.66632	0.805777	2.20637	29.7348	1.46413	10.7044	0.252336	0.405771	1.29102	14.1176	69.5417	44.6928	37.8701	50.3578	58.5131	47.4784	1.4443	9.26747	0.213854	0.345311	1.10753	12.3785	68.5997	38.6935	32.0947	42.8545	50.1969	41.6295
15		2.31071	20.6157	0.429668	0.873201	2.00355	26.2329	1.36599	10.2232	0.271829	0.267052	1.62923	13.7573	59.1156	49.5892	63.2649	30.5831	81.3172	52.4429	1.14813	9.44395	0.246988	0.205531	1.31387	12.3585	49.6871	45.8094	57.4834	23.5376	65.5772	47.1106
3a		4.06702	20.1999	0.364984	0.726588	1.41846	26.777	2.1902	11.0284	0	0.456328	0.947954	14.6229	53.8527	54.5965	0	62.8042	66.8297	54.6101	1.69234	10.0656	0	0.305667	0.685879	12.7495	41.6113	49.8301	0	42.0688	48.3537	47.6137
16		7.19147	17.7569	0.319266	0.799542	1.32695	27.3942	4.68374	15.9064	0.0948922	0.553718	1.30968	22.5484	65.1291	89.5785	29.722	69.2544	98.6987	82.3111	3.51694	13.5907	0	0.488028	1.07654	18.6722	48.9043	76.5376	0	61.0384	81.1289	68.1614
17		3.92706	18.3279	0.513177	0.855183	1.40979	25.0331	3.79874	16.0683	0.499042	0.701002	1.39762	22.4647	96.7325	87.6711	97.2457	81.971	99.1361	89.7398	3.62649	15.6988	0.426083	0.660059	1.30385	21.7152	92.3463	85.6549	83.0285	77.1834	92.4854	86.7461
18		5.13661	17.4003	0.598248	0.553813	1.72162	25.4106	2.85925	12.8784	0	0.3393	1.31733	17.3943	55.6642	74.0127	0	61.2662	76.5172	68.453	2.49472	11.8599	0	0.278664	1.26644	15.8998	48.5673	68.1593	0	50.3173	73.561	62.5713
19		2.8541	23.0798	0.46604	0.694683	1.83185	28.9265	0.671669	10.2588	0.388769	0.392148	0.944079	12.6554	23.5335	44.4491	83.4197	56.4499	51.537	43.7503	0.617523	9.24921	0.367888	0.263898	0.760225	11.2587	21.6363	40.0749	78.9391	37.9882	41.5005	38.9219
20		2.53386	20.1344	0.992043	0.812835	1.96065	26.4338	1.97869	13.7901	0.722141	0.413848	1.69602	18.6008	78.0902	68.4903	72.7933	50.9141	86.5031	70.3676	1.78732	11.9665	0.880115	0.399272	1.57167	16.6049	70.5376	59.433	88.7174	49.1208	80.1608	62.8168
21		3.98214	19.8774	0.43788	1.02114	1.43048	26.7491	2.78413	15.9273	0.151455	0.491983	1.27502	20.6299	69.9155	80.1274	34.5883	48.1798	89.1318	77.1236	2.20001	12.5267	0.0857248	0.293465	0.790069	15.896	55.2469	63.0199	19.5773	28.739	55.2309	59.4264
22		3.78325	20.2749	0.601358	1.25502	2.21083	28.1254	2.10037	12.4286	0	0.409997	1.58802	16.527	55.5175	61.3004	0	32.6685	71.829	58.7618	1.99801	10.3735	0	0.389322	1.32215	14.083	52.8119	51.1641	0	31.0212	59.8033	50.0721
23		4.64762	17.7992	0.590286	1.04282	3.06359	27.1436	1.74501	7.16847	0	0.198804	1.08278	10.1951	37.5463	40.274	0	19.0641	35.3435	37.5598	1.25696	6.43052	0	0.108928	1.04065	8.83705	27.0452	36.128	0	10.4455	33.9683	32.5567
24		4.3912	21.0742	0.811897	1.13142	1.67879	29.0876	2.0203	9.5997	0.386784	0.46531	0.727264	13.1994	46.0079	45.5518	47.6395	41.1261	43.3208	45.378	2.32311	8.76395	0.237118	0.247323	0.826563	12.3981	52.9037	41.586	29.2055	21.8595	49.2358	42.6232
25		5.7714	18.8927	0.748842	1.1599	1.72524	28.2981	2.58326	9.78732	0	0.459052	1.13082	13.9605	44.7597	51.8048	0	39.5769	65.5454	49.3336	1.48758	7.86761	0	0.329403	0.96289	10.6475	25.775	41.6437	0	28.3993	55.8118	37.6262
26		2.66518	23.0982	0.816422	0.947409	2.29397	29.8212	1.81046	12.2998	0.618035	0.545781	1.36767	16.6417	67.9299	53.25	75.7004	57.6077	59.62	55.805	1.73483	9.90833	0.465903	0.396486	1.06733	13.5729	65.0924	42.8966	57.0664	41.8495	46.5278	45.5143
27		4.62241	18.289	0.516944	0.957301	1.07589	25.4615	3.23626	16.9661	0.3354	0.686978	0.87078	22.0955	70.0124	92.7668	64.8812	71.762	80.9359	86.78	2.90007	15.4778	0.320589	0.537151	0.836279	20.0719	62.7395	84.6291	62.0162	56.111	77.7291	78.8323
28		3.28952	21.2078	0.715084	1.23717	2.95688	29.4064	1.89856	9.2539	0	0.440755	1.25464	12.8479	57.7153	43.6345	0	35.6262	42.4312	43.6907	1.89526	8.36694	0	0.325771	1.21213	11.8001	57.615	39.4523	0	26.332	40.9936	40.1277
29		3.22769	19.2736	0.852254	1.22601	2.11411	26.6937	1.84152	8.88733	0	0.384841	1.13956	12.2532	57.0537	46.1114	0	31.3896	53.9025	45.9032	1.61434	8.05481	0	0.365219	0.955254	10.9896	50.0153	41.7919	0	29.7892	45.1848	41.1694
30		3.01056	20.0693	0.54112	1.26562	2.49542	27.382	1.92187	8.65513	0.525585	0.438265	1.27534	12.8162	63.8378	43.1263	97.1291	34.6285	51.1074	46.8052	1.79571	7.45144	0.485153	0.356848	1.04142	11.1306	59.6471	37.1286	89.6573	28.1956	41.7333	40.6492
31		3.36546	19.4934	0.731965	1.38023	2.93649	27.9076	1.65855	6.41319	0	0.482301	1.21901	9.77306	49.2816	32.8992	0	34.9435	41.5126	35.0193	0.814895	6.20289	0	0.435081	1.1399	8.59277	24.2135	31.8204	0	31.5223	38.8185	30.7901
32		2.75493	20.3619	0.958709	1.08273	2.18163	27.3399	2.1808	6.57723	0.723423	0.393779	1.08229	10.9575	79.1598	32.3017	75.458	36.3692	49.6092	40.0789	0.841624	6.5634	0.641136	0.336965	0.987228	9.37035	30.5497	32.2337	66.8749	31.1219	45.2519	34.2736
33		6.0084	15.9521	0.674465	0.959088	2.28416	25.8782	4.05653	10.9752	0.283782	0.55635	1.73342	17.6053	67.5144	68.801	42.0752	58.0082	75.8887	68.0313	1.95255	9.41799	0.138242	0.313226	1.27705	13.0991	32.4969	59.0394	20.4966	32.6587	55.9089	50.6182
34		5.79468	17.1781	0.504042	1.05795	3.65266	28.1874	2.80897	8.92405	0.085976	0.391016	2.11927	14.3293	48.475	51.9502	17.0573	36.9597	58.0198	50.8357	2.43126	7.55305	0	0.352659	1.90501	12.242	41.9568	43.9691	0	33.3341	52.154	43.4306
35		4.74573	16.2577	0.294833	1.40364	3.00559	25.7075	2.04899	9.48734	0.225012	0.503536	1.7376	14.0025	43.1755	58.3561	76.3186	35.8735	57.8123	54.4685	1.77173	7.8943	0.187504	0.455308	1.346	11.6549	37.3332	48.5574	63.5968	32.4377	44.7833	45.3364
36		2.47349	21.266	0.557498	0.806926	1.85836	26.9623	0.848828	8.2245	0.454946	0.400624	0.90223	10.8311	34.317	38.6744	81.6049	49.6482	48.5499	40.1714	0.693393	6.94626	0.421737	0.307685	0.769667	9.13875	28.033	32.6637	75.6482	38.1305	41.4166	33.8945
37		4.67501	19.1862	0.685891	1.12483	2.1567	27.8286	1.93955	7.70455	0.521017	0.358004	1.04726	11.5704	41.4876	40.1567	75.9621	31.8273	48.5585	41.5773	1.76982	6.98975	0.423263	0.295606	1.06906	10.5475	37.8572	36.4312	61.71	26.2799	49.5691	37.9016
24a		4.1022	19.6457	0.662623	0.97154	2.1875	27.5696	1.90488	13.2022	0.649687	0.532885	1.50682	17.7965	46.4355	67.2016	98.0478	54.8496	68.8831	64.5512	1.69181	11.1588	0.564305	0.365719	1.36297	15.1436	41.2415	56.8	85.1624	37.6432	62.3072	54.9286
G3	30-35
38		4.02447	25.1387	0.680309	0.992358	2.47503	33.3109	0	10.5791	0.568694	0.367798	0.972205	12.4878	0	42.0829	83.5935	37.063	39.2806	37.4886	0	9.22983	0.255235	0	0.869401	10.3545	0	36.7156	37.5175	0	35.1269	31.0843
39		3.87339	23.8656	0.925052	0.96279	3.0382	32.665	2.31111	14.3614	0.785714	0.422956	1.55813	19.4393	59.6665	60.1762	84.9373	43.9303	51.2848	59.5111	2.23508	13.0873	0.556076	0.386538	1.46639	17.7314	57.7036	54.8376	60.113	40.1477	48.265	54.2825
40		3.11578	23.4894	0.596783	1.02674	2.93159	31.1603	1.61596	10.2145	0.542109	0.294532	1.38186	14.049	51.8638	43.4857	90.8384	28.686	47.1369	45.0862	0.767836	9.14644	0.216575	0.117901	1.18094	11.4297	24.6434	38.9386	36.2903	11.483	40.2833	36.6803
41		4.01427	24.454	0.545331	0.944959	1.95199	31.9106	3.11544	9.72418	0.526036	0.287632	1.07154	14.7248	77.6093	39.7651	96.4617	30.4385	54.8944	46.144	1.83671	7.89189	0.502505	0	0.940709	11.1718	45.7546	32.2724	92.1468	0	48.1922	35.0098
42		7.54461	23.4853	0.981927	0.850656	1.08974	33.9522	2.45667	10.914	0.930773	0.423464	1.00863	15.7335	32.562	46.4716	94.7904	49.7809	92.5574	46.3402	2.32855	7.90778	0.220178	0.365437	0.662705	11.4847	30.8638	33.6712	22.4231	42.9594	60.8134	33.8259
43		3.60289	23.4062	0.555157	0.800621	1.76225	30.1271	1.64174	12.6932	0	0.603179	1.546	16.4841	45.5673	54.2302	0	75.3389	87.7287	54.7153	0.509289	9.70867	0	0.180573	1.20495	11.6035	14.1356	41.4791	0	22.5542	68.3758	38.5151
44		3.41469	22.8266	0.815718	1.06151	2.07321	30.1917	1.68962	13.6816	0.767015	0.514221	1.53286	18.1853	49.4811	59.9371	94.0294	48.4423	73.9369	60.2329	1.16399	9.70897	0.434113	0.259542	0.978309	12.5449	34.0879	42.5336	53.2184	24.4502	47.1882	41.5509
45		2.93507	24.0403	0.432309	0.706593	2.01038	30.1246	0.300493	9.19814	0.425668	0.496835	0.865932	11.2871	10.238	38.2614	98.4639	70.3142	43.0731	37.468	0	7.49374	0.378553	0.4799	0.687099	9.03929	0	31.1716	87.5655	67.9174	34.1776	30.0064
46		2.32914	23.9256	0.759407	0.718457	2.30181	30.0344	1.73619	12.9298	0.705967	0.332876	1.4194	17.1242	74.5421	54.0416	92.9629	46.3321	61.6645	57.0153	1.39091	12.3304	0.369014	0.322981	1.28885	15.7022	59.7178	51.5365	48.5923	44.9548	55.9927	52.2806
47		3.04584	28.7399	0.407614	0.252937	1.09105	33.5373	1.60668	18.7034	0.377656	0.237607	1.05687	21.9822	52.7501	65.0781	92.6504	93.9391	96.8673	65.5454	0.706819	17.3584	0.364334	0.233497	0.942912	19.606	23.2061	60.3984	89.382	92.3143	86.4223	58.4602
48		5.49722	20.7596	0.819881	1.00769	3.65078	31.7352	2.59232	11.5727	0.789501	0.630654	2.26169	17.8469	47.157	55.7462	96.2946	62.5841	61.9508	56.2368	1.64755	10.5078	0.755006	0.402367	2.11965	15.4324	29.9706	50.6167	92.0873	39.9296	58.0601	48.6287
49		5.60979	25.9306	0.454003	0.568581	0.894591	33.4575	3.86921	22.8779	0	0.518194	0.78957	28.0549	68.9724	88.2275	0	91.138	88.2604	83.8522	3.86514	22.7525	0	0.314445	0.788873	27.7209	68.9	87.7438	0	55.3035	88.1825	82.8541
50		3.1074	26.6295	0.736387	0.801248	2.0596	33.3341	1.11173	9.89261	0.61701	0.346861	0.921865	12.8901	35.7768	37.149	83.7888	43.2901	44.7594	38.6693	0.717837	8.50878	0.551064	0.236068	0.829958	10.8437	23.1008	31.9525	74.8334	29.4626	40.2971	32.5303
51		4.36925	22.624	0.667883	0.932557	1.90771	30.5014	1.4144	9.28697	0.60329	0.274561	1.07031	12.6495	32.3716	41.0493	90.3288	29.4417	56.1041	41.472	1.51698	9.28961	0.556973	0.478519	1.00779	12.8499	34.7193	41.0609	83.3938	51.3125	52.8273	42.1288
52		3.14703	26.0975	0.833817	0.870199	2.49031	33.4389	1.92625	19.6289	0.774498	0.492285	1.97874	24.8006	61.2085	75.2135	92.8859	56.5715	79.4578	74.1671	1.84118	17.1902	0.620742	0.438835	1.61219	21.7031	58.5054	65.869	74.4458	50.4292	64.7384	64.9038
53		4.53674	23.5075	1.03645	0.917725	2.21441	32.2128	1.73196	10.9962	0.74915	0.392178	1.38998	15.2595	38.1762	46.7775	72.2805	42.7338	62.7697	47.3709	1.58791	10.5828	0.729339	0.233917	1.23837	14.3723	35.0011	45.0188	70.3691	25.4888	55.9231	44.6168
54		3.1667	24.9608	0.735382	1.06928	1.63575	31.5679	2.02857	10.1446	0.605844	0.343602	0.674008	13.7967	64.0593	40.6424	82.3849	32.1339	41.2048	43.7047	2.13777	9.73581	0	0.335443	0.683891	12.8929	67.5077	39.0044	0	31.3709	41.8089	40.8418
55		4.53119	22.244	0.495986	1.27107	2.11426	30.6565	2.47867	14.3769	0.444745	0.454144	1.55791	19.3124	54.7024	64.6328	89.6689	35.7292	73.6861	62.9961	1.84312	13.1197	0.348386	0.402809	1.30008	17.0141	40.6764	58.9807	70.2412	31.6905	61.4909	55.4991
56		6.1327	24.1219	0.779593	1.0448	2.09518	34.1741	1.95972	11.7777	0.549056	0.379191	1.76388	16.4296	31.9552	48.8259	70.4287	36.2932	84.1872	48.076	1.90744	11.2688	0.477224	0.339075	1.58169	15.5743	31.1028	46.7163	61.2146	32.4535	75.4915	45.5733
57		5.44981	22.296	0.435382	1.15874	3.68449	33.0244	2.01982	11.3504	0.424646	0.414156	2.21192	16.4209	37.0623	50.9077	97.534	35.7419	60.0331	49.7236	1.58007	9.39874	0.350067	0.357365	1.97786	13.6641	28.9931	42.1544	80.4045	30.8408	53.6807	41.3757
58		5.16079	25.1082	1.49701	0.834652	2.56498	35.1656	1.55545	11.0728	1.08241	0.223599	1.25915	15.1934	30.1397	44.1002	72.3044	26.7895	49.0901	43.2052	1.58804	10.0771	0.876371	0.195441	1.02034	13.7573	30.7712	40.1347	58.5413	23.4159	39.7795	39.1214
59		3.9898	23.6003	1.06635	0.98187	2.57507	32.2134	1.78816	10.2963	0.73909	0.367522	1.27521	14.4662	44.8182	43.6277	69.3103	37.4308	49.5215	44.9075	1.43815	8.56683	0.553633	0.315737	1.13666	12.011	36.0456	36.2996	51.9185	32.1567	44.1412	37.2858
60		8.6592	20.192	0.672323	1.19148	2.51381	33.2289	2.89197	11.8793	0.610051	0.470949	1.63237	17.4846	33.3977	58.8314	90.7379	39.5265	64.936	52.6187	2.56013	10.8719	0.539636	0.441607	1.30411	15.7174	29.5655	53.8424	80.2644	37.0639	51.8776	47.3003
61		2.79144	23.7977	0.561387	0.990807	2.40468	30.546	1.84054	12.6022	0.516273	0.288436	1.41763	16.6651	65.9352	52.9556	91.9638	29.1112	58.953	54.5573	1.44258	11.1012	0.429514	0.296507	1.16529	14.4351	51.6787	46.6481	76.5095	29.9258	48.4593	47.2568
62		2.11121	28.286	0.949228	1.1824	2.45368	34.9825	1.85557	10.1568	0.712889	0.196623	1.31765	14.2395	87.891	35.9075	75.102	16.6292	53.7011	40.7047	0	8.96786	0.570463	0.146832	1.16687	10.852	0	31.7043	60.0976	12.4181	47.556	31.0213
63		2.74002	25.3309	1.03671	0.870547	2.00172	31.9798	2.17401	13.2303	0.837089	0.546592	1.17922	17.9672	79.3429	52.2298	80.745	62.7872	58.9103	56.1828	1.69165	12.9179	0.770706	0.467851	1.17843	17.0266	61.7387	50.9968	74.3418	53.7422	58.871	53.2415
64		5.45308	21.711	0.596527	1.15436	2.40197	31.3169	2.55619	13.5934	0.56257	0.54987	1.91214	19.1741	46.8762	62.6105	94.3075	47.6341	79.6073	61.2261	1.82669	11.9068	0.427159	0.284119	1.4299	15.8747	33.4983	54.8423	71.6076	24.6127	59.5302	50.6904
G4	35-40
65		3.856	29.9194	1.12278	1.13324	2.5848	38.6163	1.26649	10.4524	0.407508	0.37573	1.08959	13.5918	32.8448	34.9352	36.2945	33.1554	42.1537	35.197	1.19703	10.2103	0.298988	0.341662	1.00235	13.0504	31.0433	34.1261	26.6292	30.1492	38.7787	33.795
66		3.23899	28.958	0.678779	1.06157	2.20483	36.1421	2.29974	9.61085	0.58122	0.25093	0.913506	13.6562	71.0016	33.189	85.6273	23.6375	41.432	37.7848	0	8.81791	0.278193	0.232575	0.843588	10.1723	0	30.4507	40.9843	21.9085	38.2609	28.1452
67		2.53451	30.4668	0.548164	0.717023	2.55519	36.8217	2.21843	24.2612	0.149242	0.621939	2.13553	29.3863	87.5291	79.6316	27.2259	86.7391	83.576	79.8071	1.57058	19.4863	0	0.319804	1.6738	23.0505	61.9679	63.9592	0	44.6016	65.5059	62.6003
68		4.55652	29.6655	0.288752	0.472859	1.76483	36.7485	1.95184	19.8723	0.204659	0.363297	1.06451	23.4566	42.8361	66.9879	0	76.83	60.3183	63.8301	2.42563	16.7411	0	0.267329	0.98145	20.4155	53.2342	56.4328	0	56.5347	55.6117	55.5547
69		3.84753	30.6471	0.546183	0.806506	1.12469	36.972	1.86328	15.8102	0.178402	0.396813	0.594914	18.8436	48.428	51.5879	32.6634	49.2015	52.8959	50.9672	1.57085	13.2744	0	0.268841	0.545677	15.6597	40.8274	43.3136	0	33.334	48.5181	42.3557
70		7.3981	24.6553	0.554805	0.773401	1.89253	35.2741	1.83997	15.8442	0.28972	0.609262	1.60762	20.1908	24.8708	64.263	52.2202	78.7769	84.9454	57.2397	1.95641	14.1821	0	0.249531	1.32552	17.7136	26.4448	57.5216	0	32.2641	70.0393	50.2169
71		3.6337	28.9069	0.645991	0.795163	2.54725	36.529	1.99128	15.6346	0.534544	0.337231	1.59951	20.0972	54.8002	54.0862	82.7478	42.4103	62.7936	55.0171	1.60077	12.5565	0.206322	0.245571	1.22614	15.8353	44.0534	43.4376	31.9388	30.8832	48.1357	43.3498
72		3.21978	29.3798	0.629652	0.589438	1.84244	35.6611	1.47963	10.0381	0.595252	0.409575	1.21775	13.7403	45.9543	34.1666	94.5367	69.4857	66.0946	38.5302	1.32729	8.87535	0.513553	0.385652	1.15765	12.2595	41.223	30.209	81.5614	65.4271	62.8328	34.3778
73		4.90049	29.5152	0.880619	0.940063	1.31909	37.5554	1.85222	12.8463	0.79107	0.363515	0.743478	16.5966	37.7966	43.5243	89.8312	38.6693	56.363	44.1922	1.81979	11.5294	0.527092	0.334856	0.670084	14.8812	37.1348	39.0624	59.8548	35.6206	50.799	39.6245
74		3.51968	28.475	0.84423	1.17288	3.11218	37.1239	1.52243	7.90956	0.791556	0.434782	1.08202	11.7403	43.2548	27.7773	93.7607	37.0696	34.7672	31.6247	1.53627	7.45252	0	0.29652	1.02051	10.3058	43.648	26.1722	0	25.2814	32.7908	27.7606
75		3.69067	29.7366	0.799126	1.02504	2.75405	38.0055	2.6766	21.2613	0.711028	0.497886	1.79332	26.9401	72.5235	71.4986	88.9756	48.5724	65.1156	70.8848	1.87693	19.2248	0.695485	0.443558	1.69325	23.934	50.8562	64.6502	87.0307	43.2723	61.4822	62.9751
76		3.63356	29.9917	0.82497	1.11917	2.77482	38.3442	2.21457	10.4138	0.795362	0.489171	1.27157	15.1845	60.9476	34.7223	96.4109	43.7083	45.8254	39.6005	2.00607	9.48512	0.610193	0.420303	1.2737	13.7954	55.2096	31.6259	73.9655	37.5549	45.902	35.9778
77		3.55318	29.9184	1.08959	0.775272	1.56571	36.9022	2.29104	20.0453	0.919176	0.56411	1.23983	25.0594	64.4785	66.9998	84.3601	72.7629	79.1863	67.9077	1.91433	15.7922	0.68874	0.335145	1.07152	19.8019	53.8764	52.7842	63.2111	43.2294	68.4368	53.6606
78		3.15861	31.1577	1.22404	0.813496	3.24193	39.5958	1.32293	14.1069	1.02524	0.243704	1.75474	18.4535	41.8834	45.2757	83.7592	29.9576	54.1266	46.6047	0.703225	13.5994	0.951499	0.180959	1.62198	17.0571	22.2638	43.647	77.7346	22.2446	50.0312	43.078
79		4.17315	31.0092	0.937546	0.742721	2.14536	39.0079	1.45274	12.4554	0.721805	0.344571	0.933323	15.9078	34.8116	40.1668	76.9888	46.3931	43.5043	40.781	1.56817	10.804	0.805375	0.256062	0.927179	14.3608	37.5777	34.8413	85.9025	34.4761	43.2179	36.815
80		3.09226	28.6364	0.95284	1.17213	2.21005	36.0637	1.92079	7.87543	0.64704	0.30012	0.751983	11.4954	62.116	27.5015	67.9065	25.6046	34.0256	31.8752	1.58632	6.74853	0.519007	0.243827	0.607239	9.70492	51.2997	23.5662	54.4695	20.802	27.4762	26.9105
81		6.04407	23.567	0.497672	0.96891	2.53943	33.6171	3.31971	10.7822	0.422396	0.366038	1.5264	16.4167	54.9251	45.7512	84.8745	37.7783	60.1078	48.8345	3.10428	11.3625	0.388001	0.434368	1.35776	16.6469	51.3608	48.2136	77.9633	44.8306	53.467	49.5192
82		5.24569	26.7017	0.746435	0.916589	2.89808	36.5085	2.82594	17.8623	0.683332	0.5919	2.56115	24.5246	53.8717	66.8955	91.5462	64.5763	88.3742	67.1749	2.76224	16.4593	0.621673	0.606044	2.01217	22.4615	52.6573	61.6415	83.2857	66.1194	69.4311	61.5239
83		4.2943	30.0449	0.940515	0.925625	1.4723	37.6777	2.68697	16.1645	0.800181	0.459581	0.934669	21.0459	62.5706	53.801	85.079	49.6509	63.4837	55.8577	1.78473	13.5082	0.666491	0.445108	0.750295	17.1548	41.5603	44.9601	70.8645	48.0873	50.9608	45.5305
84		4.76268	28.6673	0.793546	0.98243	1.80851	37.0145	2.77364	17.0228	0.681571	0.524806	1.17947	22.1823	58.237	59.3807	85.8892	53.4192	65.2178	59.9288	2.37879	13.4314	0.601753	0.459624	0.881264	17.7528	49.9464	46.8526	75.8308	46.7844	48.7286	47.9618
85		3.18605	29.3021	0.68523	0.683468	1.48811	35.3449	1.98534	13.1606	0.563797	0.497744	0.764327	16.9718	62.3134	44.9135	82.2785	72.8262	51.3623	48.0176	0.811979	9.58887	0.470542	0.174873	0.551497	11.5978	25.4855	32.7242	68.6692	25.5862	37.0602	32.8131
86		5.74776	28.105	1.03499	1.0251	1.93753	37.8504	1.62704	11.4671	0.710938	0.360488	0.901515	15.067	28.3073	40.8008	68.6902	35.1661	46.5291	39.8069	0.983164	10.7876	0.58852	0.30245	0.752988	13.4147	17.1052	38.3832	56.8623	29.5044	38.8633	35.4415
87		2.61507	31.4683	0.940728	0.968665	1.90773	37.9005	1.41989	13.4839	0.816314	0.509648	1.24463	17.4744	54.2963	42.8493	86.7747	52.6135	65.2418	46.1061	1.04161	12.3521	0.767816	0.508948	1.08441	15.7549	39.831	39.2525	81.6193	52.5412	56.8428	41.5691
88		5.26212	29.5513	0.773965	1.13936	1.83874	38.5655	2.37466	14.8374	0.579028	0.708667	1.18362	19.6833	45.1274	50.2089	74.8132	62.1986	64.3711	51.0388	2.1067	13.8736	0.533639	0.303226	0.947775	17.765	40.0352	46.9476	68.9487	26.6137	51.5448	46.0644
89		2.74214	30.5036	0.810542	1.12081	2.54874	37.7258	1.68828	13.4656	0.798739	0.420052	1.25246	17.6251	61.5682	44.1444	98.5438	37.4776	49.1404	46.7191	0.406999	12.0019	0.700982	0.211498	1.18154	14.5029	14.8424	39.3458	86.4831	18.8701	46.3578	38.4429
90		3.66556	28.1147	0.689177	0.847209	2.30534	35.622	2.7124	15.4099	0.681004	0.3506	1.19057	20.3445	73.997	54.8108	98.8141	41.383	51.6442	57.1121	1.87597	12.4539	0.582242	0.308427	1.09101	16.3116	51.1783	44.2967	84.4836	36.4051	47.3252	45.7906
91		4.86702	29.8743	0.994575	0.915755	1.397	38.0487	2.42273	15.8032	0.810281	0.456207	1.13881	20.6313	49.7785	52.899	81.47	49.8176	81.5183	54.2233	2.29795	14.5195	0.753431	0.38024	0.954283	18.9054	47.2146	48.6021	75.7541	41.522	68.3093	49.6875
G5	40-45
92		6.74807	32.6043	0.920478	0.774804	1.24194	42.2896	1.24973	12.9317	0.87813	0	0.489748	15.5493	18.5198	39.6626	95.3994	0	39.4342	36.7687	0	10.4333	0.743648	0	0.413904	11.5908	0	31.9997	80.7894	0	33.3273	27.4083
93		3.19227	37.19	1.74122	0.682764	2.00252	44.8088	1.72236	18.3378	1.06867	0.332062	1.27479	22.7356	53.9542	49.3082	61.3751	48.6349	63.6592	50.7392	1.65118	17.3467	1.07595	0.277246	1.16214	21.5132	51.7243	46.6435	61.7929	40.6064	58.0341	48.0112
94		4.18453	33.6982	0.820813	0.744859	2.35223	41.8007	2.16842	10.6186	0.730666	0.246008	1.03785	14.8016	51.82	31.5109	89.0173	33.0275	44.122	35.4099	0.851496	10.3637	0.547826	0.245725	0.894536	12.9033	20.3487	30.7545	66.7418	32.9894	38.0292	30.8687
95		5.30257	35.4264	0.897483	0.928562	1.63948	44.1945	2.30173	17.9689	0.732339	0.418809	0.999491	22.4212	43.4077	50.7218	81.5992	45.103	60.9639	50.7331	1.75894	15.8475	0.649907	0.374397	0.868684	19.4995	33.1715	44.7337	72.4144	40.32	52.9854	44.122
96		8.36661	30.9136	0.586695	1.17895	1.22526	42.2711	3.07059	14.6831	0.518826	0.582371	0.707345	19.5623	36.7005	47.4973	88.4319	49.3975	57.73	46.2781	2.38877	12.3158	0.427932	0.418691	0.613568	16.1647	28.5512	39.8392	72.9394	35.514	50.0763	38.2405
97		6.39513	29.8393	1.1426	1.03734	3.57272	41.9871	2.88391	16.8335	1.02633	0.518709	2.41532	23.6778	45.0953	56.4139	89.8237	50.0036	67.6044	56.3929	2.53776	13.3525	0.888784	0.48788	1.79802	19.0649	39.6827	44.7479	77.7861	47.0317	50.3264	45.4066
98		4.0444	34.8118	0.74398	1.00266	2.64553	43.2483	2.17393	16.5178	0.554698	0.420556	1.73396	21.4009	53.7517	47.4489	74.5581	41.944	65.5429	49.4838	1.66949	15.0256	0.542716	0.38458	1.48691	19.1093	41.2791	43.1625	72.9477	38.356	56.2045	44.1851
99		5.65917	32.9934	1.04626	1.04632	1.11934	41.8645	2.75715	17.4896	0.913772	0.437921	0.728021	22.3264	48.72	53.0094	87.3366	41.8534	65.0401	53.3303	2.31055	16.0295	0.751387	0.288171	0.575139	19.9547	40.8283	48.5839	71.8162	27.5413	51.3819	47.665
G6	>45
100		4.56331	37.1607	0.790019	1.05712	1.86594	45.4371	3.02635	20.9203	0.637937	0.66939	1.29591	26.5498	66.3192	56.2967	80.7496	63.3222	69.4506	58.4321	2.20314	17.9762	0.445515	0.467809	1.25087	22.3435	48.2794	48.3743	56.393	44.2533	67.0368	49.1747
101		3.46946	44.4836	1.02906	1.00421	3.24765	53.234	1.45647	17.2796	0.888071	0.415371	1.6721	21.7116	41.9798	38.8448	86.2994	41.363	51.4866	40.7852	1.71387	15.0649	0.595611	0.375976	1.3814	19.1317	49.3987	33.8661	57.8793	37.44	42.5355	35.939
102		4.05863	45.2357	1.19722	1.06919	2.8764	54.4372	2.07452	19.6312	0.801817	0.41165	1.68583	24.605	51.1139	43.3975	66.973	38.5012	58.6091	45.1989	1.7817	18.4568	0.705782	0.295113	1.54893	22.7884	43.8989	40.8015	58.9516	27.6017	53.8497	41.8618
103		3.95362	36.9296	1.0845	1.16349	2.77203	45.9033	1.51391	15.0136	0.797021	0.509257	1.65288	19.4867	38.2917	40.6547	73.492	43.7697	59.627	42.4517	1.41517	13.2062	0.689083	0.374348	1.22939	16.9142	35.7943	35.7603	63.5392	32.1746	44.3499	36.8474
